# Supplementary material for: Advanced Detection Method for Dengue NS1 Protein Using Ultrasensitive ELISA with Thio-NAD Cycling
Source: Viruses. 2023 Sep 8;15(9):1894. doi: 10.3390/v15091894 (PMC10534902; doi:10.3390/v15091894)
Supplement: Supplementary file 1 [file viruses-15-01894-s001.zip]

Archive with 1 entries (1 files):
- viruses-2579963-supplementary.xlsx
