# Supplementary material for: Advanced Detection Method for Dengue NS1 Protein Using Ultrasensitive ELISA with Thio-NAD Cycling
Source: Viruses. 2023 Sep 8;15(9):1894. doi: 10.3390/v15091894 (PMC10534902; doi:10.3390/v15091894)
Supplement: Supplementary file 1 [file viruses-15-01894-s001.zip › viruses-2579963-supplementary.xlsx]

## Sheet: S1 Patient specimens overview
Table S1: Patient specimens overview
Patient number	real-time PCR	CT value	Thio-NAD cylcing ELISA	Dengue serotyping	Sex	Age
4456	Negative	Not Dengue virus	Negative	Not Dengue virus	M	19
4461	Negative	Not Dengue virus	Negative	Not Dengue virus	M	1
4462	Negative	Not Dengue virus	Negative	Not Dengue virus	F	13
4464	Negative	Not Dengue virus	Negative	Not Dengue virus	M	12
4469	Negative	Not Dengue virus	Negative	Not Dengue virus	F	3
4470	Negative	Not Dengue virus	Negative	Not Dengue virus	M	3
4471	Negative	Not Dengue virus	Negative	Not Dengue virus	M	20
4475	Negative	Not Dengue virus	Negative	Not Dengue virus	M	40
4484	Negative	Not Dengue virus	Negative	Not Dengue virus	M	66
4489	Negative	Not Dengue virus	Negative	Not Dengue virus	F	24
4496	Negative	Not Dengue virus	Negative	Not Dengue virus	M	46
4497	Negative	Not Dengue virus	Negative	Not Dengue virus	M	31
4498	Negative	Not Dengue virus	Negative	Not Dengue virus	M	68
4499	Negative	Not Dengue virus	Negative	Not Dengue virus	F	7
4500	Negative	Not Dengue virus	Negative	Not Dengue virus	M	68
4501	Negative	Not Dengue virus	Negative	Not Dengue virus	F	67
4502	Negative	Not Dengue virus	Negative	Not Dengue virus	F	73
4505	Negative	Not Dengue virus	Negative	Not Dengue virus	M	54
4508	Negative	Not Dengue virus	Negative	Not Dengue virus	F	81
4510	Negative	Not Dengue virus	Negative	Not Dengue virus	F	70
4516	Negative	Not Dengue virus	Negative	Not Dengue virus	M	68
4517	Negative	Not Dengue virus	Negative	Not Dengue virus	F	54
4526	Negative	Not Dengue virus	Negative	Not Dengue virus	F	73
4528	Negative	Not Dengue virus	Negative	Not Dengue virus	M	58
4531	Negative	Not Dengue virus	Negative	Not Dengue virus	M	65
734	Positive	15.83	Positive	D1	M	58
735	Positive	13.28	Positive	D1	M	22
744	Positive	14.49	Positive	D1	F	68
749	Positive	22.84	Positive	D1	M	86
751	Positive	13.89	Positive	D1	M	39
752	Positive	16.17	Positive	D1	F	39
755	Positive	20.14	Positive	D1	F	35
708-2	Positive	16.35	Positive	D1	F	64
721-3	Positive	23.02	Positive	D1	F	72
730-9	Positive	16.31	Positive	D1	M	78
748-4	Positive	26.87	Positive	D1	F	64
2957	Positive	14.46	Positive	D2	M	50
2960	Positive	18.2	Positive	D2	F	25
2961	Positive	16.64	Positive	D2	M	50
2962	Positive	14.76	Positive	D2	M	35
2963	Positive	28.78	Positive	D2	M	62
2964	Positive	14.21	Positive	D2	F	32
2965	Positive	13.64	Positive	D2	F	57
2966	Positive	17.23	Positive	D2	M	77
2967	Positive	17.64	Positive	D2	M	33
2971	Positive	14.74	Positive	D2	M	74
2972	Positive	16.46	Positive	D2	F	25
2973	Positive	27.39	Positive	D2	F	30
2978	Positive	16.48	Positive	D2	F	67
2979	Positive	14.66	Positive	D2	M	59
2980	Positive	19.08	Positive	D2	F	39
2981	Positive	27.93	Positive	D2	M	65
2982	Positive	26.65	Positive	D2	M	25
2983	Positive	17.2	Positive	D2	M	36
2990	Positive	16.66	Positive	D2	M	35
2991	Positive	31.41	Positive	D2	M	78
2992	Positive	14.32	Positive	D2	M	80
2994	Positive	15.35	Positive	D2	M	44
3373	Positive	24.82	Positive	D1	F	58
3413	Positive	15.86	Positive	D1	F	55
3466	Positive	16.02	Positive	D2	F	34
3467	Positive	17.4	Positive	D2	M	54
3468	Positive	15.63	Positive	D2	F	28
3469	Positive	16.34	Positive	D2	F	30
3470	Positive	18.24	Positive	D2	M	26
3472	Positive	15.73	Positive	D2	M	65
3473	Positive	16.13	Positive	D2	M	59
3474	Positive	16.55	Positive	D2	F	70
3475	Positive	14.57	Positive	D2	M	43
3476	Positive	14.92	Positive	D2	F	27
3480	Positive	14.73	Positive	D2	M	39
3481	Positive	24.68	Positive	D2	F	78
3483	Positive	12.42	Positive	D2	F	19
3575	Positive	23.17	Positive	D1	F	74
3617	Positive	16.86	Positive	D1	F	56
D3131	Positive	23.41	Positive	D3	F	55
D3256	Positive	18.1	Positive	D3	F	34
D3396	Positive	21.72	Positive	D3	M	49
D3508	Positive	22.46	Positive	D3	F	56
D3517	Positive	21.18	Positive	D3	F	23
D4161	Positive	22.53	Positive	D4	F	65
D4269	Positive	19.12	Positive	D4	F	77
D4275	Positive	17.8	Positive	D4	F	11
D4399	Positive	25.41	Positive	D4	F	30
D4596	Positive	21.59	Negative	D4	M	15

## Sheet: S2 Raw data of Figure 2
Table S2: Raw data of Figure 2
	0 min	5 min	10 min	15 min	20 min	25 min	30 min	35 min	40 min	45 min	50 min	55 min	60 min
200 pg/mL	0.118	0.127	0.143	0.168	0.199	0.232	0.274	0.319	0.368	0.421	0.473	0.529	0.585
200 pg/mL	0.121	0.13	0.144	0.167	0.193	0.226	0.263	0.305	0.349	0.397	0.448	0.501	0.553
200 pg/mL	0.115	0.122	0.135	0.156	0.183	0.213	0.249	0.29	0.331	0.382	0.427	0.477	0.526
200 pg/mL	0.127	0.135	0.15	0.174	0.206	0.242	0.286	0.332	0.378	0.435	0.489	0.542	0.6
100 pg/mL	0.117	0.137	0.149	0.168	0.186	0.212	0.24	0.268	0.301	0.334	0.369	0.407	0.445
100 pg/mL	0.12	0.126	0.139	0.153	0.171	0.192	0.217	0.246	0.276	0.307	0.342	0.378	0.414
100 pg/mL	0.114	0.119	0.131	0.144	0.162	0.182	0.205	0.228	0.258	0.286	0.317	0.348	0.382
100 pg/mL	0.123	0.128	0.14	0.157	0.176	0.199	0.223	0.25	0.281	0.311	0.346	0.38	0.416
50 pg/mL	0.117	0.124	0.133	0.149	0.162	0.182	0.201	0.223	0.246	0.271	0.297	0.327	0.356
50 pg/mL	0.124	0.128	0.138	0.152	0.169	0.186	0.206	0.23	0.254	0.282	0.31	0.34	0.37
50 pg/mL	0.123	0.131	0.141	0.154	0.172	0.193	0.213	0.236	0.262	0.286	0.319	0.347	0.378
50 pg/mL	0.122	0.131	0.14	0.154	0.169	0.187	0.206	0.229	0.252	0.279	0.305	0.334	0.362
25 pg/mL	0.12	0.126	0.137	0.149	0.161	0.178	0.195	0.212	0.234	0.254	0.275	0.301	0.326
25 pg/mL	0.122	0.128	0.137	0.147	0.159	0.174	0.189	0.207	0.226	0.246	0.267	0.289	0.311
25 pg/mL	0.122	0.128	0.138	0.149	0.161	0.177	0.192	0.21	0.23	0.251	0.273	0.296	0.319
25 pg/mL	0.125	0.132	0.141	0.15	0.165	0.182	0.199	0.217	0.239	0.259	0.281	0.306	0.328
12.5 pg/mL	0.122	0.144	0.154	0.166	0.178	0.193	0.21	0.227	0.245	0.266	0.287	0.311	0.331
12.5 pg/mL	0.118	0.123	0.132	0.14	0.152	0.165	0.178	0.193	0.209	0.224	0.243	0.261	0.279
12.5 pg/mL	0.122	0.13	0.138	0.147	0.159	0.172	0.186	0.201	0.219	0.237	0.253	0.274	0.294
12.5 pg/mL	0.124	0.13	0.14	0.152	0.165	0.182	0.199	0.218	0.237	0.26	0.282	0.306	0.332
Blank	0.117	0.131	0.14	0.147	0.161	0.173	0.187	0.201	0.217	0.234	0.252	0.269	0.286
Blank	0.12	0.126	0.135	0.143	0.155	0.165	0.18	0.193	0.206	0.223	0.237	0.255	0.272
Blank	0.123	0.129	0.136	0.147	0.158	0.171	0.182	0.197	0.211	0.229	0.245	0.264	0.281
Blank	0.124	0.132	0.139	0.151	0.162	0.176	0.19	0.205	0.22	0.238	0.255	0.275	0.294
Blank	0.118	0.125	0.134	0.142	0.155	0.167	0.182	0.196	0.212	0.228	0.246	0.264	0.284
Blank	0.116	0.122	0.13	0.138	0.15	0.161	0.174	0.188	0.203	0.22	0.237	0.253	0.272
Blank	0.124	0.129	0.138	0.149	0.16	0.173	0.186	0.203	0.219	0.236	0.252	0.272	0.291
Blank	0.123	0.131	0.141	0.152	0.162	0.175	0.189	0.206	0.221	0.239	0.256	0.274	0.295
Start point absorbance substraction
	0 min	5 min	10 min	15 min	20 min	25 min	30 min	35 min	40 min	45 min	50 min	55 min	60 min
200 pg/mL	0	0.009	0.025	0.05	0.081	0.114	0.156	0.201	0.25	0.303	0.355	0.411	0.467
200 pg/mL	0	0.009	0.023	0.046	0.072	0.105	0.142	0.184	0.228	0.276	0.327	0.38	0.432
200 pg/mL	0	0.007	0.02	0.041	0.068	0.098	0.134	0.175	0.216	0.267	0.312	0.362	0.411
200 pg/mL	0	0.008	0.023	0.047	0.079	0.115	0.159	0.205	0.251	0.308	0.362	0.415	0.473
100 pg/mL	0	0.02	0.032	0.051	0.069	0.095	0.123	0.151	0.184	0.217	0.252	0.29	0.328
100 pg/mL	0	0.006	0.019	0.033	0.051	0.072	0.097	0.126	0.156	0.187	0.222	0.258	0.294
100 pg/mL	0	0.005	0.017	0.03	0.048	0.068	0.091	0.114	0.144	0.172	0.203	0.234	0.268
100 pg/mL	0	0.005	0.017	0.034	0.053	0.076	0.1	0.127	0.158	0.188	0.223	0.257	0.293
50 pg/mL	0	0.007	0.016	0.032	0.045	0.065	0.084	0.106	0.129	0.154	0.18	0.21	0.239
50 pg/mL	0	0.004	0.014	0.028	0.045	0.062	0.082	0.106	0.13	0.158	0.186	0.216	0.246
50 pg/mL	0	0.008	0.018	0.031	0.049	0.07	0.09	0.113	0.139	0.163	0.196	0.224	0.255
50 pg/mL	0	0.009	0.018	0.032	0.047	0.065	0.084	0.107	0.13	0.157	0.183	0.212	0.24
25 pg/mL	0	0.006	0.017	0.029	0.041	0.058	0.075	0.092	0.114	0.134	0.155	0.181	0.206
25 pg/mL	0	0.006	0.015	0.025	0.037	0.052	0.067	0.085	0.104	0.124	0.145	0.167	0.189
25 pg/mL	0	0.006	0.016	0.027	0.039	0.055	0.07	0.088	0.108	0.129	0.151	0.174	0.197
25 pg/mL	0	0.007	0.016	0.025	0.04	0.057	0.074	0.092	0.114	0.134	0.156	0.181	0.203
12.5 pg/mL	0	0.022	0.032	0.044	0.056	0.071	0.088	0.105	0.123	0.144	0.165	0.189	0.209
12.5 pg/mL	0	0.005	0.014	0.022	0.034	0.047	0.06	0.075	0.091	0.106	0.125	0.143	0.161
12.5 pg/mL	0	0.008	0.016	0.025	0.037	0.05	0.064	0.079	0.097	0.115	0.131	0.152	0.172
12.5 pg/mL	0	0.006	0.016	0.028	0.041	0.058	0.075	0.094	0.113	0.136	0.158	0.182	0.208
Blank	0	0.014	0.023	0.03	0.044	0.056	0.07	0.084	0.1	0.117	0.135	0.152	0.169
Blank	0	0.006	0.015	0.023	0.035	0.045	0.06	0.073	0.086	0.103	0.117	0.135	0.152
Blank	0	0.006	0.013	0.024	0.035	0.048	0.059	0.074	0.088	0.106	0.122	0.141	0.158
Blank	0	0.008	0.015	0.027	0.038	0.052	0.066	0.081	0.096	0.114	0.131	0.151	0.17
Blank	0	0.007	0.016	0.024	0.037	0.049	0.064	0.078	0.094	0.11	0.128	0.146	0.166
Blank	0	0.006	0.014	0.022	0.034	0.045	0.058	0.072	0.087	0.104	0.121	0.137	0.156
Blank	0	0.005	0.014	0.025	0.036	0.049	0.062	0.079	0.095	0.112	0.128	0.148	0.167
Blank	0	0.008	0.018	0.029	0.039	0.052	0.066	0.083	0.098	0.116	0.133	0.151	0.172
Average for each time point
	0 min	5 min	10 min	15 min	20 min	25 min	30 min	35 min	40 min	45 min	50 min	55 min	60 min
200 pg/mL	0	0.00825	0.02275	0.046	0.075	0.108	0.14775	0.19125	0.23625	0.2885	0.339	0.392	0.44575
100 pg/mL	0	0.009	0.02125	0.037	0.05525	0.07775	0.10275	0.1295	0.1605	0.191	0.225	0.25975	0.29575
50 pg/mL	0	0.007	0.0165	0.03075	0.0465	0.0655	0.085	0.108	0.132	0.158	0.18625	0.2155	0.245
25 pg/mL	0	0.00625	0.016	0.0265	0.03925	0.0555	0.0715	0.08925	0.11	0.13025	0.15175	0.17575	0.19875
12.5 pg/mL	0	0.01025	0.0195	0.02975	0.042	0.0565	0.07175	0.08825	0.106	0.12525	0.14475	0.1665	0.1875
BLANK	0	0.0075	0.016	0.0255	0.03725	0.0495	0.063125	0.078	0.093	0.11025	0.126875	0.145125	0.16375
